# Supplementary material for: Role of the Sortase A in the Release of Cell-Wall Proteinase PrtS in the Growth Medium of Streptococcus thermophilus 4F44
Source: Microorganisms. 2021 Nov 18;9(11):2380. doi: 10.3390/microorganisms9112380 (PMC8623714; doi:10.3390/microorganisms9112380)
Supplement: Supplementary file 1 [file microorganisms-09-02380-s001.zip]

Archive with 1 entries (1 files):
- microorganisms-1427343-supplementary.pdf
